# Supplementary material for: Minimizing the total waste in the one-dimensional cutting stock problem with the African buffalo optimization algorithm
Source: PeerJ Comput Sci. 2023 Dec 8;9:e1728. doi: 10.7717/peerj-cs.1728 (PMC10773734; doi:10.7717/peerj-cs.1728)
Supplement: Supplemental Information 1 — Each test performed in each instance was performed fifty times. Where the best result in each instance has a green background. [file peerj-cs-09-1728-s001.xlsx]

## Sheet: Experiments_1a
No. Test	No. Executions	No. Iterations	Lp1	Lp2	Lambda	No. Buffaloes	Average Stock Used	Average Waste	Average Stock with Waste	No. Iterations to Restart Herd
0	50	440	0.3	0.6	1	90	9	3	2.46	10
1	50	440	0.3	0.6	1	90	9	3	2.3	10
2	50	440	0.3	0.6	1	90	9	3	2.48	10
3	50	440	0.3	0.6	1	90	9	3	2.4	10
4	50	440	0.3	0.6	1	90	9	3	2.54	10

## Sheet: Experiments_2a
No. Test	No. Executions	No. Iterations	Lp1	Lp2	Lambda	No. Buffaloes	Average Stock Used	Average Waste	Average Stock with Waste	No. Iterations to Restart Herd
0	50	440	0.3	0.6	1	90	23	13	4.78	10
1	50	440	0.3	0.6	1	90	23	13	4.48	10
2	50	440	0.3	0.6	1	90	23	13	4.57	10
3	50	440	0.3	0.6	1	90	23	13	4.64	10
4	50	440	0.3	0.6	1	90	23	13	4.56	10

## Sheet: Experiments_3a
No. Test	No. Executions	No. Iterations	Lp1	Lp2	Lambda	No. Buffaloes	Average Stock Used	Average Waste	Average Stock with Waste	No. Iterations to Restart Herd
0	50	440	0.3	0.6	1	90	15	0	0	10
1	50	440	0.3	0.6	1	90	15	0	0	10
2	50	440	0.3	0.6	1	90	15	0	0	10
3	50	440	0.3	0.6	1	90	15	0	0	10
4	50	440	0.3	0.6	1	90	15	0	0	10

## Sheet: Experiments_4a
No. Test	No. Executions	No. Iterations	Lp1	Lp2	Lambda	No. Buffaloes	Average Stock Used	Average Waste	Average Stock with Waste	No. Iterations to Restart Herd
0	50	440	0.3	0.6	1	90	19	11	2.16	10
1	50	440	0.3	0.6	1	90	19	11	2.1	10
2	50	440	0.3	0.6	1	90	19	11	2.26	10
3	50	440	0.3	0.6	1	90	19	11	2.31	10
4	50	440	0.3	0.6	1	90	19	11	2.22	10

## Sheet: Experiments_5a
No. Test	No. Executions	No. Iterations	Lp1	Lp2	Lambda	No. Buffaloes	Average Stock Used	Average Waste	Average Stock with Waste	No. Iterations to Restart Herd
0	50	440	0.3	0.6	1	90	53	11450	23.76	10
1	50	440	0.3	0.6	1	90	53	11450	23.5	10
2	50	440	0.3	0.6	1	90	53	11450	23.92	10
3	50	440	0.3	0.6	1	90	53	11450	23.48	10
4	50	440	0.3	0.6	1	90	53	11450	23.92	10

## Sheet: Experiments_6a
No. Test	No. Executions	No. Iterations	Lp1	Lp2	Lambda	No. Buffaloes	Average Stock Used	Average Waste	Average Stock with Waste	No. Iterations to Restart Herd
0	50	440	0.3	0.6	1	90	79.16	116.76	25.5	10
1	50	440	0.3	0.6	1	90	79.14	115.04	25.34	10
2	50	440	0.3	0.6	1	90	79.08	109.88	24.8	10
3	50	440	0.3	0.6	1	90	79.18	118.48	25.44	10
4	50	440	0.3	0.6	1	90	79.2	120.2	25.72	10

## Sheet: Experiments_7a
No. Test	No. Executions	No. Iterations	Lp1	Lp2	Lambda	No. Buffaloes	Average Stock Used	Average Waste	Average Stock with Waste	No. Iterations to Restart Herd
0	50	440	0.3	0.6	1	90	68	84	8.46	10
1	50	440	0.3	0.6	1	90	68	84	8.48	10
2	50	440	0.3	0.6	1	90	68	84	8.34	10
3	50	440	0.3	0.6	1	90	68	84	8.62	10
4	50	440	0.3	0.6	1	90	68	84	8.74	10

## Sheet: Experiments_8a
No. Test	No. Executions	No. Iterations	Lp1	Lp2	Lambda	No. Buffaloes	Average Stock Used	Average Waste	Average Stock with Waste	No. Iterations to Restart Herd
0	50	440	0.3	0.6	1	90	144.96	327.2	34.52	10
1	50	440	0.3	0.6	1	90	144.96	327.2	33.5	10
2	50	440	0.3	0.6	1	90	145	332	33.74	10
3	50	440	0.3	0.6	1	90	144.96	327.2	34.16	10
4	50	440	0.3	0.6	1	90	144.9	320	33.34	10

## Sheet: Experiments_9a
No. Test	No. Executions	No. Iterations	Lp1	Lp2	Lambda	No. Buffaloes	Average Stock Used	Average Waste	Average Stock with Waste	No. Iterations to Restart Herd
0	50	440	0.3	0.6	1	90	150.04	146.8	24.38	10
1	50	440	0.3	0.6	1	90	150.02	144.4	24.08	10
2	50	440	0.3	0.6	1	90	150.02	144.4	24.84	10
3	50	440	0.3	0.6	1	90	150	142	23.22	10
4	50	440	0.3	0.6	1	90	150.02	144.4	24.22	10

## Sheet: Experiments_10a
No. Test	No. Executions	No. Iterations	Lp1	Lp2	Lambda	No. Buffaloes	Average Stock Used	Average Waste	Average Stock with Waste	No. Iterations to Restart Herd
0	50	440	0.3	0.6	1	90	217.26	281.2	34.58	10
1	50	440	0.3	0.6	1	90	217.2	274	33.52	10
2	50	440	0.3	0.6	1	90	217.34	286.3	34.45	10
3	50	440	0.3	0.6	1	90	217.41	279.56	35.1	10
4	50	440	0.3	0.6	1	90	217.51	277.5	33.58	10

[truncated: 120 more sheets: Experiments_u120_00, Experiments_u120_01, Experiments_u120_02, Experiments_u120_03, Experiments_u120_04, Experiments_u120_05, Experiments_u120_06, Experiments_u120_07, Experiments_u120_08, Experiments_u120_09, Experiments_u120_10, Experiments_u120_11, Experiments_u120_12, Experiments_u120_13, Experiments_u120_14, Experiments_u120_15, Experiments_u120_16, Experiments_u120_17, Experiments_u120_18, Experiments_u120_19 …]
